# Supplementary material for: Modulatory Effect of Cucurbitacin D from Elaeocarpus hainanensis on ZNF217 Oncogene Expression in NPM-Mutated Acute Myeloid Leukemia
Source: Pharmaceuticals (Basel). 2024 Nov 21;17(12):1561. doi: 10.3390/ph17121561 (PMC11676938; doi:10.3390/ph17121561)
Supplement: Supplementary file 1 [file pharmaceuticals-17-01561-s001.zip]

Archive with 1 entries (1 files):
- pharmaceuticals-3207047-supplementary.pdf
